# Supplementary material for: Stereoselectivity in Cell Uptake by SLC22 Organic Cation Transporters 1, 2, and 3
Source: J Med Chem. 2023 Dec 5;66(23):15990–6001. doi: 10.1021/acs.jmedchem.3c01436 (PMC10726348; doi:10.1021/acs.jmedchem.3c01436)
Supplement: Supplementary file 2 — jm3c01436_si_002.csv [file jm3c01436_si_002.csv]

Drug	SMILES
Aclidinium	C1C[N+]2(CCC1[C@H](C2)OC(=O)C(C3=CC=CS3)(C4=CC=CS4)O)CCCOC5=CC=CC=C5
(S)-Aclidinium	C1C[N+]2(CCC1[C@@H](C2)OC(=O)C(C3=CC=CS3)(C4=CC=CS4)O)CCCOC5=CC=CC=C5
Racemic Amisulpride	CCN1CCCC1CNC(=O)C2=CC(=C(C=C2OC)N)S(=O)(=O)CC
Racemic Carteolol	CC(C)(C)NCC(COC1=CC=CC2=C1CCC(=O)N2)O
Racemic Clidinium	C[N+]12CCC(CC1)C(C2)OC(=O)C(C3=CC=CC=C3)(C4=CC=CC=C4)O
(R,R)-Ethambutol	CC[C@H](CO)NCCN[C@H](CC)CO
(R,S)-Ethambutol	CC[C@@H](CO)NCCN[C@H](CC)CO
(S,S)-Ethambutol	CC[C@@H](CO)NCCN[C@@H](CC)CO
Racemic Etilefrine	CCNCC(C1=CC(=CC=C1)O)O
Racemic Frovatriptan	CNC1CCC2=C(C1)C3=C(N2)C=CC(=C3)C(=O)N
Racemic Homatropine	CN1[C@@H]2CC[C@H]1CC(C2)OC(=O)C(C3=CC=CC=C3)O
Racemic Metaproterenol	CC(C)NCC(C1=CC(=CC(=C1)O)O)O
Racemic Milnacipran	CCN(CC)C(=O)C1(CC1CN)C2=CC=CC=C2
Racemic Oxyphenonium	CC[N+](C)(CC)CCOC(=O)C(C1CCCCC1)(C2=CC=CC=C2)O
Racemic Pirbuterol	CC(C)(C)NCC(C1=NC(=C(C=C1)O)CO)O
Racemic Sotalol	CC(C)NCC(C1=CC=C(C=C1)NS(=O)(=O)C)O
Racemic Tamsulosin	CCOC1=CC=CC=C1OCCNC(C)CC2=CC(=C(C=C2)OC)S(=O)(=O)N
Racemic Terbutaline	CC(C)(C)NCC(C1=CC(=CC(=C1)O)O)O
Racemic Xamoterol	C1COCCN1C(=O)NCCNCC(COC2=CC=C(C=C2)O)O
(S)-Zolmitriptan	CN(C)CCC1=CNC2=C1C=C(C=C2)C[C@H]3COC(=O)N3
(R)-Zolmitriptan	CN(C)CCC1=CNC2=C1C=C(C=C2)C[C@@H]3COC(=O)N3
